# Supplementary material for: Chromosomal Evolution of the Talpinae
Source: Genes (Basel). 2023 Jul 19;14(7):1472. doi: 10.3390/genes14071472 (PMC10379030; doi:10.3390/genes14071472)
Supplement: Supplementary file 1 [file genes-14-01472-s001.zip]

Archive with 5 entries (5 files):
- Figure S1new.jpg
- Figure S2.jpg
- Table S1.jpg
- Table S2.pdf
- Table S3.pdf
